# Supplementary material for: Infection prediction in swine populations with machine learning
Source: Sci Rep. 2023 Oct 18;13:17738. doi: 10.1038/s41598-023-43472-5 (PMC10584972; doi:10.1038/s41598-023-43472-5)
Supplement: Supplementary file 1 — Supplementary Table S11. [file 41598_2023_43472_MOESM1_ESM.xlsx]

## Sheet: Sheet1
Production System A Features and Descriptions				Production System B Features and Descriptions
Sow	Avg Cull Parity	(Sum of parities for sows culled in period)/(Total sows culled in period)		Nurfin	Adj Avg Weight In (Agg)	Adi Transfer IN Lbs / Adi Transfer IN Head
Sow	Avg Destroyed Parity	(Sum of parities for sows destroyed in period)/(Total sows destroyed in period)		Nurfin	Adj Transfer In Head (Sum)	Transferred in less head out during the first seven days after a group's open date.
Sow	Avg Died Destroyed Parity	(Sum of parities for sows died+destroyed in period)/(Total sows died+destroyed in period)		Nurfin	Adj Transfer In Lbs (Sum)	Transferred in pounds less head out pounds during the first seven days after a group's open date.
Sow	Avg Died Parity	(Sum of parities for sow deaths in period)/(Total sow deaths in period)		Nurfin	Avg Age In Days (Agg)	| Avg Days Old IN' + Avg Days in Phase
Sow	Avg Removals Parity	(Sum of parities for sows removed in period)/(Total sows removed in period)		Nurfin	Avg Age In Weeks (Agg)	Avg Age of Group in Days / 7
Sow	Avg Transferred Parity	(Sum of parities for sows transferred in period)/(Total sows transferred in period)		Nurfin	Avg Days In Phase (Agg)	Days in Phase / Group Count
Sow	Avg Birth Wt	Total Birth Weight of Litters in Period with birth weight / Total Sows Farrowed in Period with birth weight		Nurfin	Avg Days Of Growth (Agg)	Days of Growth / Group Count'
Sow	Avg Born Dead	(Total Pigs Stillborn in Period + Total Pigs Mummified in Period) / Total Sows Farrowed in Period		Nurfin	Avg Days Old In (Agg)	The average days old from birth to placement.
Sow	Avg Farrowing Interval	Average number of days farrowing		Nurfin	Avg Produced Wgt (Agg)	Produced LBS / Produced Head
Sow	Avg Gestation Length	Total Gestation Days for Sows that Farrowed in Period (Gestation Days = Farrowed Date - Last Service Date in Parity + 1)		Nurfin	Beginning Inventory Head (Sum)	The number of animals on site at the beginning of the week
Sow	Avg Gilt Age	SUM(Age of Gilts) / Total Gilt Pool Arrivals with Age		Nurfin	Cull Doa Head (Sum)	Dead on arrival head from an animal sold as a cull.
Sow	Avg Gilt Pool Inv	Total Gilt Days / Days in Period		Nurfin	Cull Doa Lbs (Sum)	DOA pounds from an animal sold as a cull.
Sow	Avg Gilt Wt	SUM(Weight of Gilts) / Total Gilt Pool Arrivals with Weight		Nurfin	Culled Head (Sum)	Number of animals sold as culls
Sow	Avg Live Born	Total Pigs Born Alive in Period / Total Sows Farrowed in Period		Nurfin	Days In Growth (Sum)
Sow	Avg Mated Inv	Total Mated Female Days / Days in Period		Nurfin	Days In Phase (Sum)	Regular Rollup = Default(SUM) Time State Rollup = Maximum Duplicates Rollup = Last Since the Days in Phase comes from the Group Weekly record (HPPF075) and it is a cumulative # (like Ending Inventory) we had to use the Rollup formula described above to get a good average for a group for multiple weeks, and/or a farm average for muitiple groups.
Sow	Avg Mummified	Total Pigs Mummified in Period / Total Sows Farrowed in Period		Nurfin	Dead Head (Sum)	The number of head that died while on the farm. It does NOT indude any DOA or EOA head.
Sow	Avg Parity Of Sows Farrowed	average number of litters they have farrowed		Nurfin	Dead Lbs (Sum)	Pounds from head that died while on the farm.
Sow	Avg Pig Birth Wt	Total Birth Weight of Litters in Period with birth weight / Pigs Born Alive		Nurfin	Ending Inventory Head (Sum)	The number of animals on site at the end of the week
Sow	Avg Piglet Inventory	Total Piglet Days / Days in Period (Piglet Day = 1 per day a piglet is in inventory)		Nurfin	Euthanized Head (Sum)	Any euthanized animal
Sow	Avg Stillborn	Total Pigs Stillborn in Period / Total Sows Farrowed in Period		Nurfin	Euthanized Lbs (Sum)	Euthanized Head Lbs
Sow	Avg Total Born	Total Pigs Born in Period / Total Sows Farrowed in Period		Nurfin	Feed Lbs Consumed (Sum)	Total pounds of feed ordered. Miscellaneous
Sow	Avg Total Fem Inv	Total Female Days / Days in Period		Nurfin	Fin Percent Proj Total Loss (Agg)	( 7 Week Avg Dead Head / Beginning Inventory Head ) * 17.5 The 7 wk avg dead head is calculated by adding the daily dead head (DOF), the DOA head from transfers out and from sales and subtracting or adding the inventory adjustment head in the building/room that the group occupies for the 7 weeks prior to the week-ending date. This value is then divided by 7 to arrive at an average: (DOF + DOA +/-…
Sow	Avg Wean Age	SUM(Wean Age * Pigs weaned) / COUNT(Pigs weaned)Pigs weaned = Pigs with wean age and weaned in this period		Nurfin	Group Count (Agg)
Sow	Birth Loss Perc	(Total Pigs Stillborn in Period + Total Pigs Mummified in Period) / Total Pigs Born in Period		Nurfin	Inventory Adjusted Head (Sum)	The number of head adjusted at the end of a group to make the inventory Sale Movements
Sow	Ending Female Inv	Total Females as of End Date of Period		Nurfin	Man Hours (Sum)	Total number of hours worked by full and part time hourly emplovees. NurFin Closed Group Data Mortality
Sow	Ending Gilt Inv	Total Gilts as of End Date of Period		Nurfin	Mkt Doa Head (Sum)	Dead on arrival head from an animal sold as a market.
Sow	Ending Mated Inv	Total Mated Females as of End Date of Period (All Mated Females in Inventory)		Nurfin	Mkt Doa Lbs (Sum)	DOA pounds from an animal sold as a market.
Sow	Entry First Serve	Sum(First Service Date - Arrival Date + 1) / Gilt Services in Period		Nurfin	Nur Percent Proj Total Loss (Agg)	( 3 Week Avg Dead Head / Beginning Inventory Head ) * 6.5 The3 wk avg dead head is calculated by adding the daily dead head (DOF), the DOA head from transfers out and from sales and subtracting or adding the inventory adjustment head in the building/room that the group occupies for the 3 weeks prior to the week-ending date. This value is then divided by 3 to arrive at an average: (DOF + DOA +/-In…
Sow	Farrowing Rate	(Total Services 114 days ago in Period - Same Sow Repeat Service - Aborts - Found Open - Departed - Preg Check Negative )(Before End Date of Period)		Nurfin	Percent Culls (Agg)	Culled Head / 'Beginning Inventory Head
Sow	First Services	First Services in Period		Nurfin	Percent Dead Head (Agg)	Dead Head / Beginning Inventory Head
Sow	Gilt Pool Arrivals	Total Gilts with Arrival Date in Period		Nurfin	Percent Euthanized Head (Agg)	Euthanized Head / Beginning Inventory Head
Sow	Gilt Pool Inv Perc	Avg Gilt Pool Inventory / Total Female Inventory in Period		Nurfin	Percent Total Loss (Agg)	( Dead on Farm Head + DOA Head - Inventory Adj Head ) / ADJ Transfer IN Head Note: If the ADJ Transfer IN Head is different than the Transfer IN Head-Different Phase , the difference is added to the numerator.
Sow	Gilts	Total Services in Period where Parity is 0 and Service Number = 1		Nurfin	Percent Total Mortality (Agg)	Total Mortality / Beginning Inventory Head
Sow	Lfy	(Total Sows Farrowed in Period / Average Female Inventory 115 days ago ) * (365 / Days in Period)This calculation is suppressed if it exceeds 3.1		Nurfin	Percent Total Removals (Agg)	( Dead on Farm Head + DOA Head + Culled Head - Inventory Adj Head ) / ADJ Transfer IN Head
Sow	Lmfy	(Total Sows Farrowed in Period / Average Mated Female Inventory 115 days ago ) *(365/Days in Period)This calculation is suppressed if it exceeds 3.1		Nurfin	Percent Transfer Doa (Agg)	Transfer DOA Head / Beginning Inventory Head'
Sow	Mating Service	Total Matings / Total Services in Period		Nurfin	Percent Transfer Eoa (Agg)	Transfer EOA Head / Beginning Inventory Head
Sow	Mummified	Total Pigs Mummified in Period		Nurfin	Placement Adj Ti Hd Record Count (Sum)
Sow	Mummified Perc	Total Pigs Mummified in Period / Total Pigs Born in Period		Nurfin	Placement Adj Transfer In Head (Sum)
Sow	Net Foster	Total Fosters ON - Total Fosters OFF in Period +Total Nurse ON in Period		Nurfin	Placement Adj Transfer In Head Per Group (Agg)
Sow	No Multiple Matings	Total Services in Period where more than one mating occurred in the Service Time Frame (7 days)		Nurfin	Produced Head (Sum)	Transfer OUT Head-Different Phase + Sold Head
Sow	No Sow Death And Destroyed	Total Sow deaths + sows Destroyed in Period		Nurfin	Produced Lbs (Sum)	Transfer OUT LBS-Different Phase + SoldLBS
Sow	No Sow Deaths	Total Sow Deaths in Period		Nurfin	Sales Doa Head (Sum)	Cull DOA Head + Market DOA Head
Sow	No Sows Culled	Total Sows Culled in Period		Nurfin	Sold Head (Sum)	The number of animals sold to the Plant, external plants, or as external feeder pigs.
Sow	No Sows Destroyed	Total Sows Destroyed in Period		Nurfin	Sold Lbs (Sum)	The pounds from animals sold to the Plant, external plants, or as external feeder pigs.
Sow	No Sows Transferred	Total Sows transferred in Period		Nurfin	Target Gf Cull Head Calc (Sum)
Sow	No Sows Removed	Total sows culled +sow deaths +sows destroyed +sows transferred in Period		Nurfin	Target Gf Cull Percent (Sum)
Sow	Pwcy	(Total Pigs Weaned in Period / Total Farrowing Spaces of Sow Unit) * (365 / Days in Period)This calculation is suppressed if it exceeds 250.0		Nurfin	Target Weekly Loss Head (Sum)
Sow	Pwfy	(Total Pigs Weaned in Period / Average Female Inventory 140 days ago) * (365 / Days in Period)This calculation is suppressed if it exceeds 40.0		Nurfin	Total Doa+Eoa Head (Sum)	Sales DOA Head + Transfer DOA/KOA Head
Sow	Pwmfy	(Total Pigs Weaned in Period / Average Mated Female Inventory 140 days ago) * (365 / Days in Period)This calculation is suppressed if it exceeds 40.0		Nurfin	Total Doa+Eoa Lbs (Sum)	Transfer EOA LBS + Transfer DOA LBS + Cull DOA LBS + ' MKT DOA LES Growth Factors
Sow	Pwmfy Alt Calc1	Pigs weaned / mated female / yr (PWMFY)- v1		Nurfin	Total Loss (Sum)	( Dead on Farm Head + DOA Head - Inventory Adj Head )
Sow	Pwmfy Alt Calc2	Pigs weaned / mated female / yr (PWMFY)- v2		Nurfin	Total Mortality (Sum)	Dead Head + Euthanized Head
Sow	Pwm Pct V2	(Sows weaned cohort born alive - Total pigs weaned)/Sows weaned cohort born alive		Nurfin	Total Mortality Lbs (Sum)	Dead Head Lbs + Euthanized Head Lbs
Sow	Perc Gilt Mated Inv	Total Gilt Arrivals / Average Mated Female Inventory		Nurfin	Total Removed (Sum)
Sow	Perc Gilts	Total Gilt Services / Total Services in Period		Nurfin	Transfer Doa Head (Sum)	The number of animals transferred from the nursery that are deceased upon arrival at the finisher; measure only applies to nursery phase.
Sow	Perc Greater 7 Days Weaned	Total Services of Sows Mated after 7 Days of weaning /(First Services in Period - Gilts in Period)		Nurfin	Transfer Doa Lbs (Sum)	The pounds from animals transferred from the nursery that are deceased upon arrival at the finisher; measure only applies to nursery phase.
Sow	Perc Less 7 Days Weaned	Total Services of Sows Mated within 7 Days of weaning / (First Services in Period - Gilts in Period)		Nurfin	Transfer Eoa Head (Sum)	The number of animals transferred from the nursery that are euthanized upon arrival at the finisher; measure only applies to nursery phase
Sow	Perc Multiple Matings	Total Multiple Matings / Total Services in Period		Nurfin	Transfer Eoa Lbs (Sum)	The pounds from animals transferred from the nursery that are euthanized upon arrival at the finisher; measure only applies to nursery phase.
Sow	Perc Repeats	Total Repeat Services / Total Services in Period		Nurfin	Transfer In Head-Diff Phase (Sum)	Head transferred in from a different phase.
Sow	Perc Sow Death And Destroyed	(Total sow deaths + sows destroyed in Period) / Average Mated Female Inventory		Nurfin	Transfer In Head-Same Phase (Sum)	Head transferred in from the same phase.
Sow	Perc Sow Died	Total Sow Deaths in Period / Average Mated Female Inventory		Nurfin	Transfer In Lbs-Diff Phase (Sum)	Pounds transferred in from a different phase.
Sow	Perc Sows Culled	Total Sows Culled in Period / Average Mated Female Inventory		Nurfin	Transferred In Head (Sum)	Transfer IN Head-Same Phase + Transfer IN Head-Different Phase
Sow	Perc Sows Destroyed	Total Sows Destroyed in Period / Average Mated Female Inventory		Nurfin	Transferred Out Head-Diff Phase (Sum)	Head transferred out to a different phase.
Sow	Perc Sows Farrowed	Total Sows Farrowed in Period (excluding transfers)/ Average Mated Female Inventory		Nurfin	Transferred Out Head-To Sow (Sum)	Head transferred out to a sow farm.
Sow	Perc Sows Transferred	Total Sow Transferred in Period / Average Mated Female Inventory		Nurfin	Transferred Out Head (Sum)	Transfer OUT Head-Same Phase + Transfer OUT Head-Differ Phase
Sow	Perc Sows Removed	Total removals / Average Mated Female Inventory		Nurfin	Transferred Out Lbs-Diff Phase (Sum)	Pounds transferred out to a different phase. DOA and EOA
Sow	Piglet Death Perc	Total Piglet deaths in Period / Average Piglet Inventory in Period		Nurfin	Transferred Out Lbs (Sum)	Transfer OUT Pounds-Same Phase + Transfer OUT Pounds-Differ Phase
Sow	Piglet Deaths	Total Piglet Deaths in Period		Nurfin	Trsf Doa+Eoa Head (Sum)	Transfer DOA + Transfer EOA; measure only applies to nursery phase
Sow	Pigs Born Alive	Total Pigs Born Alive in Period		Nurfin	Week-Culled Sale $$$ (Sum)
Sow	Pigs Born Dead	Total Pigs Stillborn in Period + Total Pigs Mummified in Period		Nurfin	Wtf Percent Proj Total Loss (Agg)	( 7 Week Avg Dead Head / Beginning Inventory Head ) * 25 The7 wk avg dead head is calculated by adding the daily dead head (DOF), the DOA head from transfers out and from sales and subtracting or adding the inventory adjustment head in the building/room that the group occupies for the 7 weeks prior to the week-ending date. This value is then divided by 7 to arrive atan average: (DOF + DOA +/ Inve…
Sow	Pigs Weaned Per Lifetime Per Female	Total Weaned Pigs of sows removed / Sows removed in period		Sow	0-15 Day Weaned Sows (Sum)
Sow	Pigs Weaned Sow	Total Pigs Weaned in Period / Total Sows Weaned in Period		Sow	16+ Day Weaned Sows (Sum)
Sow	Pigs Weaned Sow Farrowed	Total Pigs Weaned in Period / Total Sows Farrowed in Period		Sow	Abortion Rate (Agg)	Number of Abortions / (Last 16 Weeks Services / 16)
Sow	Pigs Weaned Sow W Piglets	Total Pigs Weaned in Period / Total Sows Weaned in Periodwith more than 0 piglets		Sow	Annualized Farrowing Feed Consumed (Agg)
Sow	Preg Rate 105	(Total of Services 105 days ago in Period - Same Sow Repeat Service - Aborts - Found Open - Departed - Preg Check Negative) (Before End Date of Period)		Sow	Annualized Gestation Feed Consumed (Agg)
Sow	Preg Rate 35	(Total Services 35 days ago in Period - Same Sow Repeat Service - Aborts - Found Open - Departed - Preg Check Negative )(Before End Date of Period)		Sow	Average Age Of Piglets Weaned (Sum)
Sow	Preg Rate 72	(Total Services 72 days ago in Period - Same Sow Repeat Service - Aborts - Found Open - Departed - Preg Check Negative) (Before End Date of Period)		Sow	Avg Wkly Gilt/Sow Beg Inventory (Agg)
Sow	Prewean Mort Perc	Sows weaned Cohort Piglet Deaths / Born Alive		Sow	Beginning Piglet Inventory (Sum)
Sow	Proj Annual Cull Rate	(Total Sows Culled in Period / Average Mated Female Inventory) * (365 / Days in Period)		Sow	Boar Inventory (Sum)
Sow	Proj Annual Death And Destroy Rate	(Total sow deaths + sows destroyed in Period )/ Average Mated Female Inventory * (365 / Days in Period)		Sow	Boars Dead (Sum)
Sow	Proj Annual Death Rate	(Total Sow Deaths in Period / Average Mated Female Inventory) * (365 / Days in Period)		Sow	Boars In (Sum)
Sow	Proj Annual Destroy Rate	(Total Sows Destroyed in Period / Average Mated Female Inventory) * (365 / Days in Period)		Sow	Boars Sold (Sum)
Sow	Proj Annual Transfer Rate	(Total Sows Transferred in Period / Average Mated Female Inventory) * (365 / Days in Period)		Sow	Born Alive/Litter (Sum)
Sow	Proj Annual Removal Rate	Total removals / Average Mated Female Inventory * (365 / Days in Period)		Sow	Calculated-Ending Piglet Inventory (Sum)
Sow	Proj Replacement Rate	(Total of Gilt Pool Arrivals * 365 / days in Period) / Average Female Inventory		Sow	Calculated Ending Gilt/Sow Inventory (Sum)
Sow	Repeats	Total Services in Period where Service Number > 1		Sow	Conception Rate (Agg)	(PCP - Total Group) / (Total Services) - Reports in breed group week
Sow	Serv Greater 7 Days Weaned	Total Services of Sows Mated after 7 Days of weaning > 7 (Wean Day is Day 1)		Sow	Count Wks - Gilt/Sow Beg Inv (Sum)
Sow	Serv Less 7 Days Weaned	Total Services of Sows Mated within 7 Days of weaning <= 7 (Wean Day is Day 1)		Sow	Doa/Koa At Nursery (Sum)
Sow	Serv Perc Mated Fem	Total Services in Period / Average Mated Female Inventory		Sow	Doa Head From Transfers (Sum)
Sow	Served To Farrow	Total Services 114 days ago in Period		Sow	Ending Piglet Inventory (Sum)
Sow	Sows Farrowed	Total Sows Farrowed in Period		Sow	Fallout Rate-Post Ultrasound (Agg)	((PCP Total Group - Farrowed Total Group)/Total Services) - 1.00% if group hasn't farrowed yet
Sow	Sows Farrowed Wo Xfers	Total Sows Farrowed in Period(excluding transfers)		Sow	Farrowed - Gilt Group (Sum)
Sow	Sows Weaned	Total Sows Weaned in Period		Sow	Farrowed - Total Group (Sum)
Sow	Sows Weaned W Piglets	Total Sows Weaned in Periodwith more than 0 piglets		Sow	Farrowing Feed Lbs (Sum)
Sow	Stillborn	Total Pigs Stillborn in Period		Sow	Farrowing Rate (Agg)
Sow	Stillborn Perc	Total Pigs Stillborn in Period / Total Pigs Born in Period		Sow	Female Total Mortality (Sum)
Sow	Total Lbs Weaned	Total Weight of Sows Weaned in Period		Sow	Gestation Feed Lbs (Sum)
Sow	Total Piglet Inventory	Total number of piglets in unit		Sow	Gilt/Sow Inventory Variance (Sum)
Sow	Total Piglet Inventory	Total number of piglets in unit		Sow	Gilt & Sow Beginning Inventory (Sum)
Sow	Total Pigs Born	Total Pigs Born in Period		Sow	Gilt & Sow Ending Inventory (Sum)
Sow	Total Pigs Weaned	Total Pigs Weaned in Period		Sow	Gilt Born Alive/Litter (Sum)
Sow	Total Services	Total Services in Period		Sow	Gilt Litters Farrowed (Sum)
Sow	Total Sow Days	Total Females in PeriodDays in period		Sow	Gilt Mummies/Litter (Sum)
Sow	Wean First Serv	(Total Days from Wean to First Service for Sows with First Service in Period) / (Total First Service Weaned Sows in Period)		Sow	Gilt Stillborn/Litter (Sum)
Close Out	Adg G D			Sow	Gilt Total Born/Litter (Sum)
Close Out	Avg Daily Intake Lbs E D			Sow	Gilt Total Born (Sum)
Close Out	Avg Live Weight Sold Standards			Sow	Gilt Total Mortality (Sum)
Close Out	Avg Live Weight Soldsubs			Sow	Gilt Total Mummies (Sum)
Close Out	Avg Weaned Pig Weight Lbs To Start			Sow	Gilt Total Stillborns (Sum)
Close Out	Base Carcass Pricecwt			Sow	Gilts Arrived (Sum)
Close Out	Contract Finishing			Sow	Gilts Dead Naturally (Sum)
Close Out	Cost Per Ton Delivered To Barn			Sow	Gilts Euthanized (Sum)
Close Out	Days On Feed First Placed To Last Sold			Sow	Gilts Sold (Sum)
Close Out	Dc Unknown As Percent Of Total Sold			Sow	Koa Head From Transfers (Sum)
Close Out	Deaths And Cull Percent			Sow	Last 16 Weeks Services (Sum)
Close Out	Deaths And Culls In Finishing			Sow	Man Hours (Sum)
Close Out	Doa As Percent Of Total Sold			Sow	Mummies/Litter (Sum)
Close Out	Doas			Sow	Nips Rate (Agg)	(Numbers of NIPS) / (Last 16 Weeks Services / 16)
Close Out	Double Stock In Or Out In			Sow	Number Of Abortions (Sum)
Close Out	Double Stock In Or Out No			Sow	Number Of Gilt Abortions (Sum)
Close Out	Double Stock In Or Out Out			Sow	Number Of Gilts (Sum)
Close Out	Elevator Total Dollars			Sow	Number Of Nips (Sum)
Close Out	Elevator Total Dollars Cost Per Ton Delivered			Sow	Number Of Open Pool Served (Sum)
Close Out	Feed Conversion Ratio Fcr			Sow	Number Of Returns (Sum)
Close Out	Feed Cost Cwt			Sow	Number Of Weaners (Sum)
Close Out	Feed Cost Per Stnd Hd Sold Gilt Or Lite			Sow	Open Gilt Pool (Sum)
Close Out	Flat Storage Total Dollars			Sow	Open Sow Pool (Sum)
Close Out	Flat Storage Total Dollars Cost Per Ton Delivered			Sow	Pcp - Gilt Group (Sum)
Close Out	Grind Mix Pellet Total Dollars			Sow	Pcp - Total Group (Sum)
Close Out	Grind Mix Pellet Total Dollars Cost Per Ton Delivered			Sow	Percent 0-15 Day Weaned Sows (Agg)
Close Out	Group Revenuestandards			Sow	Percent 16+ Day Weaned Sows (Agg)
Close Out	Inventory Supplies			Sow	Percent Breed Back (Sum)
Close Out	Leanpercent			Sow	Percent Gilt Litters Farrowed (Agg)
Close Out	Leasingbuildings			Sow	Percent Gilt Replacement (Sum)
Close Out	Net Carcass Price Avg.			Sow	Percent Gilt Total Mummies (Agg)
Close Out	Number Head Greater Than228 High End Loss			Sow	Percent Gilt Total Stillborns (Agg)
Close Out	Number Head Less Than177 Low End Loss			Sow	Percent Gilts Serviced (Agg)
Close Out	Number Head With Sort Loss			Sow	Percent Gilts Sold/Year (Sum)
Close Out	Percent Head Greater Than228 High End Loss			Sow	Percent Mummies/Litter (Agg)
Close Out	Percent Head Less Than177 Low End Loss			Sow	Percent Open Gilt Pool Serviced (Agg)	Number of Gilts / (Number of Gilts + Open Gilt Pool)
Close Out	Percent Head No Sort Loss			Sow	Percent Open Pool Serviced (Agg)	Number of Open Pool Served / (Number of Open Pool Served + Open Sow Pool)
Close Out	Percent Head With Sort Loss			Sow	Percent Pre-Wean Mortalities (Agg)
Close Out	Percent Standard Of Starting Head			Sow	Percent Returns (Agg)	Number of Returns / Total Services
Close Out	Premium Lean Avg			Sow	Percent Stillborns/Litter (Agg)
Close Out	Ration 1			Sow	Percent Total Gilts Dead Naturally (Agg)
Close Out	Ration 10			Sow	Percent Total Gilts Euthanized (Agg)
Close Out	Ration 100150 Purchased			Sow	Percent Total Piglet Mortalities (Agg)
Close Out	Ration 11			Sow	Percent Weaners Serviced (Agg)
Close Out	Ration 12			Sow	Pig Days (Sum)
Close Out	Ration 3			Sow	Pigs Weaned/Sow Weaned (Agg)
Close Out	Ration 32			Sow	Pigs Weaned From Sow Farm (Sum)
Close Out	Ration 4			Sow	Quality Pigs Received Into Nursery (Sum)
Close Out	Ration 5			Sow	Rcvd Hd Tran In From Gf (Sum)
Close Out	Ration Cost Per Ton With G.M.D.			Sow	Rcvd Lbs Tran In From Gf (Sum)
Close Out	Ration Cost Per Ton Wo G.M.D.			Sow	Report-Conception Rate (Agg)
Close Out	Revenue Per Headstandards			Sow	Report-Fallout Rate-Post Ultrasound (Agg)	((Report Farrowed PCP Total Group - Report Farrowed Total Group)/ Report Farrowed Services Total Group) - Reports in actual production week
Close Out	Sort Loss Avg			Sow	Report-Farrowing Rate (Agg)	(Report Farrowed - Total Group) / (Report Farrowed Servces - Total Group) - Reports in actual production week
Close Out	Sub Standards Sold			Sow	Report-Litters/Female/Year (Sum)	(52 * Total Services) / (Sow & Gilt Ending Inventory)
Close Out	Total Feed Lbs Per Head E F			Sow	Report Conception Rate - Gilt Group (Agg)
Close Out	Total Finish Lbs			Sow	Report Fallout Rate - Gilt Group (Agg)
Close Out	Total Grind Mix Delivery Total Dollars			Sow	Report Farrowed - Gilt Group (Sum)
Close Out	Total Lbs Fed To Group E			Sow	Report Farrowed - Total Group (Sum)
Close Out	Total Number Head Sold			Sow	Report Farrowed Ending Gilt Sow Inventory (Sum)
Close Out	Total Number Head Sold And Gilts Out			Sow	Report Farrowed Open Gilt Pool Eligible (Sum)
Close Out	Total Number Started			Sow	Report Farrowed Pcp - Gilt Group (Sum)
Close Out	Total Nursery Lbs			Sow	Report Farrowed Pcp - Total Group (Sum)
Close Out	Total Of Prem And Sort Tot Prem			Sow	Report Farrowed Services - Gilt Group (Sum)
Close Out	Total Sort Loss Dollars			Sow	Report Farrowed Services - Total Group (Sum)
Close Out	Unknown			Sow	Report Farrowing Rate - Gilt Group (Agg)
Close Out	Vet Meds			Sow	Report Liveborn/Female/Year (Sum)
Close Out	Vet Supplies			Sow	Report Liveborn/Sow/Year (Sum)
Close Out	Weaned Pig Cost Per Head			Sow	Report Pcp - Gilt Group (Sum)
Close Out	Weighted Days On Feed A			Sow	Report Pcp - Total Group (Sum)
Close Out	Yield Percent			Sow	Report Pcp Services - Gilt Group (Sum)
				Sow	Report Pcp Services - Total Group (Sum)
				Sow	Sow Total Mortality (Sum)
				Sow	Sows Arrived (Sum)
				Sow	Sows Dead Naturally (Sum)
				Sow	Sows Euthanized (Sum)
				Sow	Sows Sold (Sum)
				Sow	Stillborn/Litter (Sum)
				Sow	Total Born/Litter (Sum)
				Sow	Total Born (Sum)
				Sow	Total Born Alive (Sum)
				Sow	Total Gilt Born Alive (Sum)
				Sow	Total Litters Farrowed (Sum)
				Sow	Total Mummies (Sum)
				Sow	Total Piglet Mortalities (Sum)
				Sow	Total Pigs Received At Nursery (Sum)
				Sow	Total Pre-Wean Mortalities (Sum)
				Sow	Total Services (Sum)
				Sow	Total Sows Weaned (Sum)
				Sow	Total Stillborns (Sum)
				Sow	Trans In Bred Gilts (Sum)
				Sow	Trans In Bred Sows (Sum)
				Sow	Trans Out Bred Gilts (Sum)
				Sow	Trans Out Bred Sows (Sum)
				Sow	Trans Out Open Sows (Sum)
				Sow	Wean Variance (Sum)
				Sow	Week Change In Gilt/Sow Inventory (Sum)
