# Supplementary material for: Infection prediction in swine populations with machine learning
Source: Sci Rep. 2023 Oct 18;13:17738. doi: 10.1038/s41598-023-43472-5 (PMC10584972; doi:10.1038/s41598-023-43472-5)
Supplement: Supplementary file 2 — Supplementary Table S12. [file 41598_2023_43472_MOESM2_ESM.xlsx]

## Sheet: Sheet1
	IAV	PRRS	MHP	PEDV
	Feature	Feature	Feature	Feature
0	Positivity Rate	Source Negative Tests (1st)	Swine Movement (0th)	Source Positivity Rate (1st)
1	Source Negative Tests (3rd)	Positivity Rate	Nearest Farm Distance (4th)	Swine Movement (2nd)
2	Source Positive Tests (3rd)	Negativity Rate	Source Distance (2nd)	Source Negativity Rate (2nd)
3	Source Negative Tests (0th)	Source Negativity Rate (1st)	Source Distance (6th)	Source Negativity Rate (1st)
4	Negativity Rate	Biosecurity: LOS Access (Shower In/Out)	Negativity Rate	Nurfin: Total Mortality Lbs (Sum)
5	Sow Production: Annualized Farrowing Feed Consumed (Agg)	Source Positivity Rate (1st)	Positivity Rate	Source Negative Tests (0th)
6	Swine Movement (1st)	Weather: Wind Direction	Weather: Maxtempc	Sow Production: Annualized Gestation Feed Consumed (Agg)
7	NurFin: Total Mortality	Source Positivity Rate (5th)	Weather: Mintempc	Source Positivity Rate (2nd)
8	Sow Production: Sow Total Mortality (Sum)	Swine Movement (5th)	Weather: Wind Direction	Sow Production: Farrowing Feed Lbs (Sum)
9	Nearest Farm Distance (4th)	Source Negativity Rate (5th)	Weather: Wind Speed	Swine Movement (1st)
10	Sow Production: Gestation Feed	Sow Production: Gestation Feed	Nearest Farm Distance (2nd)	Negativity Rate
11	Source Distance (2nd)	Source Distance (0th)	Nearest Farm Distance (3rd)	Source Negative Tests (1st)
12	Source Positivity Rate (3rd)	Source Negative Tests (5th)	Nearest Farm Distance (0th)	Sow Production: Female Total Mortality (Sum)
13	Source Distance (7th)	Nearest Farm Distance (1st)	Swine Movement (1st)	Nurfin: Culled Head (Sum)
14	Weather: Wind Direction	Sow Production: Annualized Gestation Feed Consumed (Agg)	Swine Movement (2nd)	Source Distance (20th)
15	Source Positive Tests (1st)	Sow Production: Farrowing Feed Lbs (Sum)	Biosecurity: Current Carcass Disposal Plan Biovator	Biosecurity: LOS Access (Shower In/Out)
16	Source Negativity Rate (5th)	Nearest Farm Distance (0th)	Sow Production: Gestation Feed	Source Distance (26th)
17	Source Negativity Rate (4th)	NurFin: Feed Lbs Consumed	Sow Production: Gilt Total Mortality (Sum)	Weather: Humidity
18	Swine Movement (4th)	Source Positive Tests (4th)	Sow Production: Sow Total Mortality (Sum)	Biosecurity: Current Carcass Disposal Plan Rendering
19	Source Positivity Rate (4th)	Biosecurity: Manure Storage (Method) Lagoon	Source Distance (0th)	Source Distance (27th)
