# Supplementary material for: Infection prediction in swine populations with machine learning
Source: Sci Rep. 2023 Oct 18;13:17738. doi: 10.1038/s41598-023-43472-5 (PMC10584972; doi:10.1038/s41598-023-43472-5)
Supplement: Supplementary file 4 — Supplementary Table S14. [file 41598_2023_43472_MOESM4_ESM.xlsx]

## Sheet: Sheet1
	PRRS	PEDV	IAV	MHP	system_A
PCR	3113	3356	681	339	939
Serology	58	0	0	2	3
Serology, PCR	44	10	0	2	14		Serology, PCR column denotes diagnoses that have both Serology and PCR samples collected on the same day.
